# Supplementary material for: Sophorolipid Suppresses LPS-Induced Inflammation in RAW264.7 Cells through the NF-κB Signaling Pathway
Source: Molecules. 2022 Aug 8;27(15):5037. doi: 10.3390/molecules27155037 (PMC9370320; doi:10.3390/molecules27155037)
Supplement: Supplementary file 1 [file molecules-27-05037-s001.zip]

Archive with 1 entries (1 files):
- molecules-1834928-supplementary.pdf
